# Supplementary material for: Adaptive spectroscopic visible-light optical coherence tomography for clinical retinal oximetry
Source: Commun Med (Lond). 2023 Apr 24;3:57. doi: 10.1038/s43856-023-00288-8 (PMC10126115; doi:10.1038/s43856-023-00288-8)
Supplement: Supplementary file 4 — Dataset 1 [file 43856_2023_288_MOESM4_ESM.xlsx]

## Sheet: All Data
Subject		Location	Scan	File	Pulse ox	Vessel #	Diam. (A)	Diam. (V)	Artery (sO2)	Vein (sO2)	R^2 (A)	R^2 (V)	PF (Artery)	PF (Vein)	z_depth (Artery)	dz (Artery)	z_depth (Vein)	dz (Vein)			Mean Artery	SD Artery	R^2 Artery
H1		Sup	Arc	OCT_12_50_09_8192_16_Circ_B3370um_S3370um_ARC_UP_120deg_SO2	N/A	1	120.1		99.6		0.995		0.09		172	31					95.897	4.62945	0.946921
						2		167.5		56.5		0.985		0.05			171	34			Mean Vein	SD Vein	R^2 Vein
						3		78.6		61.3		0.957		0.03			232	33			57.9333	4.39205	0.937203
						8	115		100		0.97		0.04		213	34
						9	115		95.8		0.955		0.03		128	32
						10		42.6		62.5		0.924		0.04			347	19
		Inf	Raster	OCT_14_46_30_8192_32_Rect_X1000um_Y1000um_SO2	100	2		151.13		58.3		0.969	0.07				125	23			PF Artery	PF Vein	SD PF A	SD PF V
						1	139.1		100		0.99			0.04	192	32					0.0619	0.0653947	0.02394	0.0283521
						3	49.5		84		0.882		0.08		192	21
		Inf	Raster	OCT_14_36_54_8192_32_Rect_X1000um_Y1000um_SO2	100	1	134.6		100		0.962		0.06		304	32					# Artery	# Vein	Total
						2		154.5		53.2		0.932		0.02			274	33			100	75	175
		Inf	Raster	OCT_14_50_08_8192_32_Rect_X1000um_Y1000um_SO2	100	1	140.3		100		0.965		0.08		415	29					z_depth (Artery)	dz(Artery)	z_depth (Vein)	dz(Vein)
						2		166.8		52.8		0.927		0.05			403	23			284.634	28.8293	277.571	28.5873
		Sup	Raster	OCT_11_32_44_8192_32_Rect_X1000um_Y1000um_SO2	100	1	118.5		100		0.929		0.06		356	29
						2		143.8		57.6		0.945		0.1			270	33			Diam (A)	Diam (V)
		Sup	Raster	OCT_11_34_52_8192_32_Rect_X1000um_Y1000um_SO2	100	1	123.1		100		0.984		0.06		290	34					101.022	123.737
						2		148.4		52		0.942		0.09			242	23
						3		81.7		57.3		0.976	0.08				193	34
H2		Inf	Raster	OCT_17_01_35_8192_32_Rect_X1000um_Y1000um_SO2	98	1	115		100		0.951		0.09		340	34
						2		127.7		53.9		0.98		0.07			281	34
		Inf	Raster	OCT_16_50_12_8192_32_Rect_X1000um_Y1000um_SO2	98	1		134.8		54.6		0.9		0.1			443	23
						2	117.3		99.1		0.955		0.1		229	21
		Sup	Raster	OCT_15_38_47_8192_32_Rect_X1000um_Y1000um_SO2	98	1	119.6		100		0.972		0.08		470	28
						2		134.6		61.6		0.98		0.1			402	23
H3		Sup	Arc	OCT_16_29_12_8192_8_Circ_B3370um_S3370um_ARC_UP_120deg_SO2_SR	99	1	124.2		100		0.985		0.06		314	34
						2		159.8		57		0.965		0.1			428	34
						3	84		87		0.96		0.04		206	34
						4	89.7		92.7		0.964		0.1		477	34
						6	57.5		100		0.976		0.07		439	24
		Inf	Arc	OCT_16_25_41_8192_8_Circ_B3370um_S3370um_ARC_DN_120deg_SO2_SR	99	1	124.2		100		0.964		0.06		265	31
						2		159.8		62.6		0.942		0.07			373	30
						3	89.7		93.5		0.985		0.02		171	33
						4	90.9		99.1		0.973		0.02		485	30
		Inf	Arc	OCT_16_27_06_8192_8_Circ_B3370um_S3370um_ARC_DN_120deg_SO2_SR	99	1	124.2		92.1		0.965		0.02		301	34
						2		150.7		54.3		0.936		0.09			373	29
		Inf	Arc	OCT_16_28_10_8192_8_Circ_B3370um_S3370um_ARC_DN_120deg_SO2_SR	99	1	109.5		99		0.944		0.06		347	18
						2		154.1		56.1		0.972		0.06			454	19
						3	84		84.5		0.832		0.04		289	29
						4	86.3		100		0.953		0.05		517	34
		Inf	Raster	OCT_14_25_31_8192_32_Rect_X1000um_Y1000um_SO2	100	1	128.8		100		0.973		0.06		439	34
						2		132.9		50.7	0.955			0.08			318	33
						3	84		97.9		0.938		0.06		582	34
		Sup	Raster	OCT_10_48_15_8192_32_Rect_X1000um_Y1000um_SO2	100	1	132.3		96.7		0.971		0.08		260	29
						2		71.3		63.6		0.905		0.1			266	34
H5		Inf	Arc	OCT_12_40_20_16384_4_Circ_B3370um_S3370um_ARC_SO2	99	1	111.6		95.2		0.839		0.05		299	34
						2		123.1		51.9		0.926		0.07			300	34
						4		108.1		68.3		0.874		0.1			340	27
H9		Inf	Raster	OCT_08_42_10_8192_16_Rect_X1000um_Y1000um_SO2	95	1	103.5		100		0.978		0.06		287	23
						2		128.8		59.2		0.972		0.08			474	34
		Inf	Raster	OCT_09_07_10_8192_16_Rect_X1000um_Y1000um_SO2	95	1	103.5		95.8		0.95		0.06		212	32
						2		136.9		61		0.976		0.09			262	31
		Sup	Raster	OCT_08_19_26_8192_16_Rect_X1000um_Y1000um_SO2	95	1	87.4		100		0.976		0.06		159	33
						2		75.9		60.1		0.943	0.1				177	34
						3	63.3		99		0.853			0.02	130	24
H10		Inf	Raster	OCT_11_53_51_8192_16_Rect_X1000um_Y1000um_SO2	98	1	127.1		100		0.965		0.05		128	30
						2		138		57.3		0.909		0.08			83	23
		Inf	Raster	OCT_11_58_44_8192_16_Rect_X1000um_Y1000um_SO2	98	1	108.5		95.7		0.886		0.07		183	23
						2		137.6		54.9		0.971		0.1			159	31
		Inf	Raster	OCT_12_01_06_8192_16_Rect_X1000um_Y1000um_SO2	98	1	111.1		100		0.977		0.05		189	28
						2		139.9		63.1		0.875		0.02			114	34
H11		Inf	Raster	OCT_14_08_33_8192_16_Rect_X1000um_Y1000um_SO2	99	1	131.1		100		0.968		0.05		155	33
						2		166.6		58.5		0.959		0.1			184	31
		Inf	Raster	OCT_14_18_10_8192_16_Rect_X1000um_Y1000um_SO2	99	1		154.1		55.5		0.947		0.04			238	33
						2	128.8		100		0.958		0.08		273	21
H13		Inf	Raster	OCT_15_14_08_8192_16_Rect_X1000um_Y1000um_SO2	100	1	121.9		92.5		0.961		0.1		222	31
						2		148.4		58.6		0.985		0.09			186	30
		Inf	Raster	OCT_15_20_15_8192_16_Rect_X1000um_Y1000um_SO2	100	1	117.3		96		0.978		0.05		216	19
						2		140.3		62.4		0.931		0.06			210	34
		Inf	Raster	OCT_15_21_59_8192_16_Rect_X1000um_Y1000um_SO2	100	1	126.5		100		0.974		0.07		258	34
						2		147.2		61.9		0.864		0.07			208	27
		Sup	Raster	OCT_15_09_37_8192_16_Rect_X1000um_Y1000um_SO2	100	1	115		94		0.96		0.1		176	33
						2		140.3		57		0.944		0.1			164	32
						3		128.8		66.2		0.959		0.09			173	34
		Sup	Raster	OCT_15_07_04_8192_16_Rect_X1000um_Y1000um_SO2	100	1	111.6		100		0.971		0.05		250	32
						2		151.5		55		0.963		0.04			249	28
H16		Inf	Arc	OCT_16_49_29_8192_8_Circ_B3370um_S3370um_ARC_DN_120deg_SO2_SR	98	1		176.2		64.7		0.973		0.07			504	23
						2	121.9		100		0.966		0.05		486	23
						3	101.2		92.1		0.937		0.02		414	34
						4	49.5		89.5		0.882		0.08		387	24
						5	61		93.7		0.836		0.02		560	20
		Inf	Arc	OCT_16_53_25_8192_8_Circ_B3370um_S3370um_ARC_DN_120deg_SO2_SR	98	1	117.3		100		0.943		0.07		362	17
						2		172.3		59.4		0.923		0.09			448	16
						3	109.3		100		0.959		0.07		281	23
						4	46		93.1		0.942		0.08		258	24
						5	63.3		92.1		0.972		0.08		562	24
H17		Inf	Arc	OCT_12_05_24_8192_8_Circ_B3370um_S3370um_ARC_DN_120deg_SO2_SR	100	1	105.8		94.2		0.912		0.02		182	32
						2		135.3		54.1		0.875		0.1			239	23
						4	127.7		96.3		0.944		0.09		234	23
						5		65.5		62.6		0.951		0.09			234	34
		Inf	Arc	OCT_11_58_36_8192_8_Circ_B3370um_S3370um_ARC_DN_120deg_SO2_SR	100	1	127.7		97.8		0.978		0.06		524	34
						2		135.3		55.8		0.924		0.09			542	30
						4		73.7		61.6		0.908		0.03			539	34
H19		Inf	Raster	OCT_10_52_11_8192_16_Rect_X1000um_Y1000um_SO2	?	1		96.7		54.5		0.932		0.02			172	29
						2	72.5		94.9			0.885	0.02		198	24
		Sup	Raster	OCT_10_52_11_8192_16_Rect_X1000um_Y1000um_SO2 (diff)		1	75.9		87.8		0.982		0.07		284	34
						2		108.7		52.4		0.953		0.1			145	29
H20		Inf	Raster	OCT_10_49_48_8192_16_Rect_X1000um_Y1000um_SO2	?	1	133.5		100		0.947		0.06		291	34
						2		149.6		53		0.975		0.07			235	33
		Sup	Raster	OCT_10_46_22_8192_16_Rect_X1000um_Y1000um_SO2		1	103.5		95.9		0.968		0.07		347	34
						2		133.4		55.2	0.956			0.02			380	32
						3	95.5		100		0.965		0.06		375	34
H21		Inf	Raster	OCT_14_49_33_8192_16_Rect_X1000um_Y1000um_SO2	?	1	115		98.4		0.943		0.1		118	32
						3		138		55.4		0.876		0.07			189	22
						4		69		64.5		0.93		0.1			244	34
		Sup	Raster	OCT_14_43_41_8192_16_Rect_X1000um_Y1000um_SO2		1	115		99.4		0.967		0.06		209	34
						2		138		55.4		0.876		0.07			189	22
						3	79.4		86.4		0.979		0.06		201	34
D		Sup	Arc	OCT_16_20_39_Case_000_Circ_VIS_SO2		1		159.8		58.3		0.953		0.03			133	31
						2	118.5		92		0.95		0.06		186	34
						3	119.6		100		0.939		0.06		186	32
						4	86.25		95.3		0.906		0.02		220	31
		Inf	Arc	OCT_15_35_48_Case_000_Circ_VIS_SO2		1		164.1		62.4	0.967			0.03			145	22
						2	119.6		99.1		0.977		0.03		196	34
		Inf	Arc	OCT_11_25_06_Case_000_Circ_VIS_SO2		1		135.3				0.99		0.03			244	31
						2	119.6		97.7		0.98		0.04		268	34
						3	102.4		100		0.976		0.03		111	32
						4	56.4		90.9		0.86		0.09		193	19
						5	79.4		91		0.98		0.03		282	34
						6	38		97		0.871		0.03		228	14
H		Inf	Arc	OCT_11_34_25_Case_000_Circ_VIS_SO2		1	98.9		100		0.95		0.06		85	32
						3	95.5		100		0.975		0.03		314	28
						4	93.2		90		0.955		0.08		283	23
						5		58.7		56.7		0.946		0.08			277	29
		Inf	Arc	OCT_11_31_09_Case_000_Circ_VIS_SO2		1		126.5		65.8		0.985		0.09			478	30
						3	93.2		94		0.976		0.09		588	34
						4		94.3		52.8		0.947		0.06			403	34
						5		58.7		58.7		0.861		0.08			608	21
						6		81.7		65.7		0.856		0.02			375	24
I		Inf	Arc	OCT_12_28_20_Case_000_Circ_VIS_SO2		1		127.7		54.6		0.958		0.06			199	22
						2	82.8		92.8		0.956		0.03		184	22
						3		123.1		50		0.973		0.02			44	17
		Inf	Arc	OCT_12_32_37_Case_000_Circ_VIS_SO2		1	89.7		89.4		0.944		0.07		339	31
						2		127.7		51.1		0.986		0.07			250	30
						3		128.8		48.3		0.951		0.09			375	21
						4	127.7		86.7		0.969		0.08		440	17
L		Inf	Arc	OCT_11_47_32_Case_000_Circ_VIS_SO2		1	120.8		100		0.983		0.06		275	27
						2		142.6		55.5		0.982		0.08			293	31
						3	85.1		89.2		0.97		0.07		383	34
						4		71.1		58.6		0.842		0.08			271	29
						5		121.9		53.9				0.02			55	29
						6	61		100			0.963	0.05		339	24
R		Inf	Arc	OCT_14_02_22_Case_000_Circ_VIS_SO2		1	115		97.4		0.978		0.06		187	17
						2		159.8		54.2		0.94		0.1			161	28
						3	50.6		85		0.896		0.02		171	27
						4	59.8		90		0.9		0.02		79	27
D en face			Raster		98	2		159.9		57.8		0.954		0.04
						12		167.9		59.7		0.945		0.02
						15		147.4		61.1		0.887		0.02
				Used in Fig. 4		13		54.1		54.1		0.95		0.1
						8		58.7		55.8		0.953		0.06
						7		61		62.1		0.926		0.06
						17		68.1		62.1		0.878		0.06
						3	121.9		98.3		0.952		0.09
						5	90.9		97.1		0.957		0.1
						1	118.7		98.9		0.945		0.1
						11	128.9		100		0.953		0.08
						14	129		96.8		0.964		0.1
						10	99.3		94.8		0.869		0.06
						9	148.7		100		0.979		0.05
						6	63.9		93.1		0.901		0.09
						4	36.8		85.8		0.924		0.1
						16	108		92.7		0.899		0.06
L en face *different eye than arc!					99	1		156.6		53.9		0.962		0.09
						2	125.4		100		0.983		0.06
						3	105.8		100		0.964		0.06
						4		112.7		58.5		0.934		0.02
						5		93.2		61.3		0.896		0.06
						6	74.8		87		0.921		0.09
						7	81.7		94.5		0.947		0.1
						8		75.9		66.2		0.942		0.1
						9		85.1		60.9		0.943		0.05
						10	132.3		97.1		0.904		0.02
						11		163.7		59.5		0.934		0.05
						12	88.6		97.9		0.835		0.06
						13	47.2		86.1		0.941		0.06
						14	81.7		91.3		0.923			0.04

## Sheet: Fig. 3.
Vessel 1
Bias	Wavelength (nm)	No Normalization Bias	NFL Normalization Bias	Anterior Wall Normalization Bias	Signal Decay Normalization Bias
	533.307	-0.2434	-0.2641	-0.1319	0.0266
	544.463	-0.0163	0.0024	0.0098	-0.0412
	556.096	0.0198	-0.0624	0.0006	-0.0187
	568.228	0.1461	0.0522	0.0143	0.0366
	580.91	0.177	0.091	-0.0025	0.0301
Spectrum	Wavelength (nm)	No Normalization	NFL Normalization	Anterior Wall Normalization	Signal Decay Normalization
	527.899	0.0507	0.1803	0	0.5373
	530.585	0.0358	0.2086	0.0023	0.4486
	533.307	0.0269	0.1383	0.0061	0.2968
	536.049	0.0111	0.0498	0.0046	0.1666
	538.827	0	0	0.0052	0.0501
	541.627	0.0051	0.0147	0.0206	0.0096
	544.463	0.0249	0.0509	0.0435	0
	547.321	0.0721	0.0837	0.0703	0.0695
	550.218	0.1372	0.1388	0.102	0.143
	553.137	0.2122	0.22	0.1517	0.1885
	556.096	0.3081	0.289	0.2259	0.2696
	559.078	0.3723	0.3096	0.2807	0.3385
	562.092	0.4142	0.3081	0.3213	0.3941
	565.148	0.449	0.3307	0.3556	0.4082
	568.228	0.4728	0.341	0.3789	0.3633
	571.351	0.475	0.315	0.3899	0.2868
	574.499	0.5025	0.3234	0.4253	0.2837
	577.691	0.574	0.3909	0.491	0.3812
	580.91	0.7064	0.5269	0.6204	0.5595
	584.174	0.8603	0.7504	0.7983	0.7752
	587.466	1	1	1	1				1
Vessel 2
Bias	Wavelength (nm)	No Normalization Bias	NFL Normalization Bias	Anterior Wall Normalization Bias	Signal Decay Normalization Bias
	533.307	-0.1633	-0.1657	-0.0239	-0.0115
	544.463	0.0638	0.0363	0.0922	0.0089
	556.096	0.0289	-0.0607	-0.0459	-0.0272
	568.228	0.1205	-0.085	0.09	0.0191
	580.91	0.2363	0.0553	0.171	0.0219
Spectrum	Wavelength (nm)	No Normalization	NFL Normalization	Anterior Wall Normalization	Signal Decay Normalization
	527.899	0.0668	0.1809	0.209	0.4521
	530.585	0.0322	0.1932	0.0916	0.3038
	533.307	0.0091	0.1485	0.0067	0.1609
	536.049	0.003	0.0687	0.0234	0.0445
	538.827	0	0	0	0
	541.627	0.0383	0.0279	0.0093	0.0021
	544.463	0.1074	0.1358	0.0799	0.0525
	547.321	0.216	0.2367	0.1541	0.1652
	550.218	0.3335	0.3186	0.2654	0.285
	553.137	0.4513	0.4008	0.3537	0.4046
	556.096	0.5412	0.4663	0.4516	0.4851
	559.078	0.5976	0.5259	0.6002	0.5488
	562.092	0.6256	0.5703	0.5816	0.5899
	565.148	0.6037	0.5736	0.4761	0.5557
	568.228	0.5408	0.5103	0.3353	0.4394
	571.351	0.4652	0.4109	0.2275	0.2881
	574.499	0.4344	0.359	0.214	0.1972
	577.691	0.495	0.4127	0.3245	0.2432
	580.91	0.6445	0.5792	0.4635	0.4301
	584.174	0.8291	0.791	0.7991	0.7033
	587.466	1	1	1	1
Vessel 3
Bias	Wavelength (nm)	No Normalization Bias	NFL Normalization Bias	Anterior Wall Normalization Bias	Signal Decay Normalization Bias
	533.307	-0.1989	-0.2258	0.0495	0.0546
	544.463	0.0143	0.0825	-0.0235	-0.0386
	556.096	0.1188	0.0304	0.2137	0.0268
	568.228	0.2303	0.1353	0.2718	0.0765
	580.91	0.2605	0.2749	0.3344	0.0733
Spectrum	Wavelength (nm)	No Normalization	NFL Normalization	Anterior Wall Normalization	Signal Decay Normalization
	527.899	0.1013	0.2787	0	0.4698
	530.585	0.1288	0.3721	0.0279	0.5076
	533.307	0.0733	0.3216	0.0463	0.3267
	536.049	0.0098	0.1573	0.0454	0.1357
	538.827	0	0.0533	0.0508	0.039
	541.627	0.0068	0	0.0736	0.0062
	544.463	0.0529	0.0151	0.1211	0
	547.321	0.1664	0.159	0.1988	0.0285
	550.218	0.2746	0.3485	0.2679	0.1489
	553.137	0.3462	0.4935	0.3235	0.2378
	556.096	0.4348	0.5297	0.3465	0.3429
	559.078	0.4716	0.5385	0.3509	0.3624
	562.092	0.4941	0.5232	0.3617	0.3956
	565.148	0.5426	0.551	0.4027	0.4466
	568.228	0.5495	0.5911	0.4545	0.3957
	571.351	0.5412	0.5681	0.5	0.2607
	574.499	0.5675	0.5719	0.5649	0.2369
	577.691	0.6414	0.6751	0.6739	0.3481
	580.91	0.7606	0.8344	0.775	0.5734
	584.174	0.8839	0.9449	0.8438	0.8395
	587.466	1	1	1	1
Vessel 4
Bias	Wavelength (nm)	No Normalization Bias	NFL Normalization Bias	Anterior Wall Normalization Bias	Signal Decay Normalization Bias
	533.307	-0.0893	-0.1689	0.2004	-0.0895
	544.463	0.2344	0.1226	0.0509	0.0483
	556.096	0.4024	0.1221	0.6011	-0.049
	568.228	0.3585	0.1247	0.3256	-0.0196
	580.91	0.3761	0.1751	0.0536	-0.0566
Spectrum	Wavelength (nm)	No Normalization	NFL Normalization	Anterior Wall Normalization	Signal Decay Normalization
	527.899	0	0.3099	0	0.4677
	530.585	0.0322	0.4402	0.0061	0.3847
	533.307	0.1059	0.3956	0.0263	0.1057
	536.049	0.13	0.3333	0.0414	0.0792
	538.827	0.1428	0.3085	0.054	0.0921
	541.627	0.156	0.161	0.0742	0.0677
	544.463	0.2047	0.0212	0.0929	0.0186
	547.321	0.2728	0	0.126	0
	550.218	0.3893	0.2621	0.198	0.039
	553.137	0.5667	0.6576	0.2923	0.0371
	556.096	0.658	0.8568	0.3777	0.2066
	559.078	0.6233	0.8738	0.3896	0.4354
	562.092	0.6421	0.8263	0.4216	0.3984
	565.148	0.649	0.8182	0.4068	0.2741
	568.228	0.6191	0.5862	0.3853	0.241
	571.351	0.6183	0.4044	0.3863	0.2107
	574.499	0.6545	0.4352	0.415	0.1852
	577.691	0.7255	0.4478	0.4811	0.1784
	580.91	0.8106	0.4881	0.6096	0.378
	584.174	0.8915	0.8059	0.8009	0.7703
	587.466	1	1	1	1

## Sheet: Fig. 4.
Vessel Number	Artery (Diam)	Vein (Diam)	sO2 (A)	sO2 (V)	r2(A)	r2(V)
2		159.9		57.8		0.954
12		167.9		59.7		0.945
15		147.4		61.1		0.887
13		54.1		54.1		0.95
8		58.7		55.8		0.953
7		61		62.1		0.926
17		68.1		62.1		0.878
3	121.9		98.3		0.952
5	90.9		97.1		0.957
1	118.7		98.9		0.945
11	128.9		100		0.953
14	129		96.8		0.964
10	99.3		94.8		0.869
9	148.7		100		0.979
6	63.9		93.1		0.901
4	36.8		85.8		0.924
16	108		92.7		0.899

## Sheet: Fig. 5.
Oximetry Values									Standard Deviation of Repeated Measurements
Major Artery sO2	Small Artery sO2	Vein sO2			Diameter (micron)	Artery sO2	Vein sO2		All Artery	Major Artery	Small Artery	Artery (r2 >0.95)	Artery (r2 < 0.95)	All Vein	Major Vein	Small Vein	Vein (r2 > 0.95)	Vein (r2 < 0.95)
99.6	84	56.5			120.1	99.6			0	0	6.8303	0	6.8303	3.0665	3.0665	2.4042	2.967	3.0665
100	87	61.3			115	100			0.2309	0.2309	0.6364	0.2309	2.4826	2.967	2.967	3.4648	2.4042	0.495
95.8	92.7	62.5			115	95.8			0.6364	0.6364	2.5456	0.6364	5.5861	2.4042	0.495	1.4142	4.9842	3.4422
100	100	58.3			139.1	100			3.8126	3.8126	1.1314	3.8126	2.5456	0.495	4.9842		1.2728	2.0648
100	93.5	57.6			49.5	84			6.8303	2.9698	1.2728	0.6364	4.879	4.9842	1.2728		2.1213	1.2021
99.1	99.1	57.3			123.1	100			0.6364	2.4826	2.8284	2.9698	1.2021	1.2728	3.4422		1.4142	3.4648
100	100	53.9			117.3	99.1			2.9698	0	2.4042	0	1.2728	3.4422	2.1213		3.4648	1.4142
100	99	61.6			119.6	100			2.4826	3.7528		3.7528		2.1213	2.0648		0.3536
100	93.1	57			124.2	100			0	4.2426		4.2426		2.0648	1.4142		2.3116
96.7	92.1	56.1			84	87			3.7528	0		0		1.4142	3.4648		4.4548
95.2	88	63.6			89.7	92.7			4.2426	5.5861		1.1314		3.4648	1.2021		0.7778
95.8	87.8	51.9			57.5	100			0	1.0607		1.0607		1.2021	0.3536
100	100	68.3			89.7	93.5			5.5861	4.879		0.6364		3.4648	2.3116
100	82.4	61			90.9	99.1			2.5456	1.2021		1.6263		0.3536	4.4548
96	95.3	60.1			128.8	100			1.1314	0.6364		2.2627		2.3116	0.7778
100	90.9	54.9			132.3	96.7			1.0607	1.6263		2.8284		1.4142
100	88.2	58.5			111.6	95.2			4.879	2.2627		2.4042		4.4548
100	97	58.6			103.5	95.8			1.2021					0.7778
94.2	100	66.2			87.4	100			1.2728
97.8	100	55			63.3	99			0.6364
100	90	64.7			111.1	100			1.6263
95.9	94	62.6			131.1	100			2.2627
98.1	92.8	55.8			117.3	96			2.8284
97.5	88	54.7			111.6	100			2.4042
92	100	52.4			121.9	100
99.1	85	53			109.3	100
97.7	90	55.2			46	93.1
100	97.1	55.4			63.3	92.1
86.7	94.8	64.5			105.8	94.2
100	93.1	57.9			127.7	97.8
97.4	85.8	57.8			72.5	88
98.3	87	56.7			75.9	87.8
92.7	94.5	65.8			133.5	100
100	97.9	52.8			131.5	95.9
100	86.1	65.7			95.5	100
97.1	94.1	54.6			115	98.1
		51.1			111.6	97.5
		55.5			79.4	82.4
		58.6			118.5	92
		53.9			86.25	95.3
		54.2			119.6	99.1
		57.8			119.6	97.7
		61.1			102.4	100
		54.1			56.4	90.9
		55.8			79.4	88.2
		62.1			38	97
		62.1			98.9	100
		53.9			95.5	100
		61.3			93.2	90
		66.2			93.2	94
		60.9			82.8	92.8
		59.5			127.7	86.7
					120.8	100
					85.1	88
					61	100
					115	97.4
					50.6	85
					59.8	90
					121.9	98.3
					90.9	97.1
					99.3	94.8
					63.9	93.1
					36.8	85.8
					108	92.7
					125.4	100
					105.8	100
					74.8	87
					81.7	94.5
					132.3	97.1
					88.6	97.9
					47.2	86.1
					81.7	94.1
					167.5		56.5
					78.6		61.3
					42.6		62.5
					151.13		58.3
					143.8		57.6
					81.7		57.3
					127.7		53.9
					134.6		61.6
					159.8		57
					154.1		56.1
					71.3		63.6
					123.1		51.9
					108.1		68.3
					136.9		61
					75.9		60.1
					137.6		54.9
					166.6		58.5
					148.4		58.6
					128.8		66.2
					151.5		55
					176.2		64.7
					65.5		62.6
					135.3		55.8
					96.7		54.7
					108.7		52.4
					149.6		53
					133.4		55.2
					138		55.4
					69		64.5
					150.7		57.9
					135.3		57.8
					58.7		56.7
					126.5		65.8
					94.3		52.8
					81.7		65.7
					127.7		54.6
					127.7		51.1
					142.6		55.5
					71.1		58.6
					121.9		53.9
					159.8		54.2
					159.9		57.8
					147.4		61.1
					54.1		54.1
					58.7		55.8
					61		62.1
					68.1		62.1
					156.6		53.9
					112.7		58.5
					93.2		61.3
					75.9		66.2
					85.1		60.9
					163.7		59.5

## Sheet: Diameter and R2
Diameter (A)	Diameter (V)	Diamter (All)	R2(A)	R2(V)	R2(All)
120.1		120.1	0.995		0.995
	167.5	167.5		0.985	0.985
	78.6	78.6		0.957	0.957
115		115	0.97		0.97
115		115	0.955		0.955
	42.6	42.6		0.924	0.924
	151.13	151.13		0.969	0.969
139.1		139.1	0.99		0.99
49.5		49.5	0.882		0.882
134.6		134.6	0.962		0.962
	154.5	154.5		0.932	0.932
140.3		140.3	0.965		0.965
	166.8	166.8		0.927	0.927
118.5		118.5	0.929		0.929
	143.8	143.8		0.945	0.945
123.1		123.1	0.984		0.984
	148.4	148.4		0.942	0.942
	81.7	81.7		0.976	0.976
115		115	0.951		0.951
	127.7	127.7		0.98	0.98
	134.8	134.8		0.9	0.9
117.3		117.3	0.955		0.955
119.6		119.6	0.972		0.972
	134.6	134.6		0.98	0.98
124.2		124.2	0.985		0.985
	159.8	159.8		0.965	0.965
84		84	0.96		0.96
89.7		89.7	0.964		0.964
57.5		57.5	0.976		0.976
124.2		124.2	0.964		0.964
	159.8	159.8		0.942	0.942
89.7		89.7	0.985		0.985
90.9		90.9	0.973		0.973
124.2		124.2	0.965		0.965
	150.7	150.7		0.936	0.936
109.5		109.5	0.944		0.944
	154.1	154.1		0.972	0.972
84		84	0.832		0.832
86.3		86.3	0.953		0.953
128.8		128.8	0.973		0.973
	132.9	132.9	0.955		0.955
84		84	0.938		0.938
132.3		132.3	0.971		0.971
	71.3	71.3		0.905	0.905
111.6		111.6	0.839		0.839
	123.1	123.1		0.926	0.926
	108.1	108.1		0.874	0.874
103.5		103.5	0.978		0.978
	128.8	128.8		0.972	0.972
103.5		103.5	0.95		0.95
	136.9	136.9		0.976	0.976
87.4		87.4	0.976		0.976
	75.9	75.9		0.943	0.943
63.3		63.3	0.853		0.853
127.1		127.1	0.965		0.965
	138	138		0.909	0.909
108.5		108.5	0.886		0.886
	137.6	137.6		0.971	0.971
111.1		111.1	0.977		0.977
	139.9	139.9		0.875	0.875
131.1		131.1	0.968		0.968
	166.6	166.6		0.959	0.959
	154.1	154.1		0.947	0.947
128.8		128.8	0.958		0.958
121.9		121.9	0.961		0.961
	148.4	148.4		0.985	0.985
117.3		117.3	0.978		0.978
	140.3	140.3		0.931	0.931
126.5		126.5	0.974		0.974
	147.2	147.2		0.864	0.864
115		115	0.96		0.96
	140.3	140.3		0.944	0.944
	128.8	128.8		0.959	0.959
111.6		111.6	0.971		0.971
	151.5	151.5		0.963	0.963
	176.2	176.2		0.973	0.973
121.9		121.9	0.966		0.966
101.2		101.2	0.937		0.937
49.5		49.5	0.882		0.882
61		61	0.836		0.836
117.3		117.3	0.943		0.943
	172.3	172.3		0.923	0.923
109.3		109.3	0.959		0.959
46		46	0.942		0.942
63.3		63.3	0.972		0.972
105.8		105.8	0.912		0.912
	135.3	135.3		0.875	0.875
127.7		127.7	0.944		0.944
	65.5	65.5		0.951	0.951
127.7		127.7	0.978		0.978
	135.3	135.3		0.924	0.924
	73.7	73.7		0.908	0.908
	96.7	96.7		0.932	0.932
72.5		72.5		0.885	0.885
75.9		75.9	0.982		0.982
	108.7	108.7		0.953	0.953
133.5		133.5	0.947		0.947
	149.6	149.6		0.975	0.975
103.5		103.5	0.968		0.968
	133.4	133.4	0.956		0.956
95.5		95.5	0.965		0.965
115		115	0.943		0.943
	138	138		0.876	0.876
	69	69		0.93	0.93
115		115	0.967		0.967
	138	138		0.876	0.876
79.4		79.4	0.979		0.979
	159.8	159.8		0.953	0.953
118.5		118.5	0.95		0.95
119.6		119.6	0.939		0.939
86.25		86.25	0.906		0.906
	164.1	164.1	0.967		0.967
119.6		119.6	0.977		0.977
	135.3	135.3		0.99	0.99
119.6		119.6	0.98		0.98
102.4		102.4	0.976		0.976
56.4		56.4	0.86		0.86
79.4		79.4	0.98		0.98
38		38	0.871		0.871
98.9		98.9	0.95		0.95
95.5		95.5	0.975		0.975
93.2		93.2	0.955		0.955
	58.7	58.7		0.946	0.946
	126.5	126.5		0.985	0.985
93.2		93.2	0.976		0.976
	94.3	94.3		0.947	0.947
	58.7	58.7		0.861	0.861
	81.7	81.7		0.856	0.856
	127.7	127.7		0.958	0.958
82.8		82.8	0.956		0.956
	123.1	123.1		0.973	0.973
89.7		89.7	0.944		0.944
	127.7	127.7		0.986	0.986
	128.8	128.8		0.951	0.951
127.7		127.7	0.969		0.969
120.8		120.8	0.983		0.983
	142.6	142.6		0.982	0.982
85.1		85.1	0.97		0.97
	71.1	71.1		0.842	0.842
61		61		0.963	0.963
115		115	0.978		0.978
	159.8	159.8		0.94	0.94
50.6		50.6	0.896		0.896
59.8		59.8	0.9		0.9
	159.9	159.9		0.954	0.954
	167.9	167.9		0.945	0.945
	147.4	147.4		0.887	0.887
	54.1	54.1		0.95	0.95
	58.7	58.7		0.953	0.953
	61	61		0.926	0.926
	68.1	68.1		0.878	0.878
121.9		121.9	0.952		0.952
90.9		90.9	0.957		0.957
118.7		118.7	0.945		0.945
128.9		128.9	0.953		0.953
129		129	0.964		0.964
99.3		99.3	0.869		0.869
148.7		148.7	0.979		0.979
63.9		63.9	0.901		0.901
36.8		36.8	0.924		0.924
108		108	0.899		0.899
	156.6	156.6		0.962	0.962
125.4		125.4	0.983		0.983
105.8		105.8	0.964		0.964
	112.7	112.7		0.934	0.934
	93.2	93.2		0.896	0.896
74.8		74.8	0.921		0.921
81.7		81.7	0.947		0.947
	75.9	75.9		0.942	0.942
	85.1	85.1		0.943	0.943
132.3		132.3	0.904		0.904
	163.7	163.7		0.934	0.934
88.6		88.6	0.835		0.835
47.2		47.2	0.941		0.941
81.7		81.7	0.923		0.923

## Sheet: Individual Avg. Measurements
	H1-art	H1-SA	H1-v	H2-art	H2-SA	H2-V	H3-art	H3-SA	H3-v	H5-art	H5-SA	H5-v	H9-A	H9-SA	H9-V	H10-A	H10-SA	H10-V	H11-A	H11-SA	H11-V	H13-A	H13-SA	H13-V	H16-A	H16-SA	H16-V	H17-A	H17-SA	H17-V	H19-A	H19-SA	H19-V	H20-A	H20-SA	H20-V	H21-A	H21-SA	H21-V	D-A	D-SA	D-V	H-A	H-SA	H-V	I-A	I-SA	I-V	L-A
	99.6	84	62.5	100		61.6	100	97.9	63.6	95.2		51.9	100	100	61	100		57.3	100		58.5	92.5		58.6	100	89.5	64.7	94.2		54.1		94.9	54.5	100	100	53	98.4	86.4	55.4	92	95.3	58.3		100	56.7	86.7	92.8	54.6	100
	100		56.5	99.2		53.9	100	84.5	57			68.3	99		59.2						55.5	100		57	92.1	93.7	59.4	97.8		55.8		87.8	52.4	95.9		55.2	99.4		64.5	100	90.9	62.4		100	65.8		89.4	51.1	100
	95.8		61.3	100		54.6	92.1	100	62.6				95.8		60.1	95.7		54.9				96		62.4	100	93.1		96.3		62.6									55.4	100	91	57.8		90	65.7			50	100
	100		58.3				99	93.5	54.3										100			94		66.2	100	92.1				61.6										97.7	97	59.7		94	52.8			48.3	97.1
	100		53.2				100	99.1	56.1							100		63.1				100		61.9																99.1	97.1	61.1			58.7
	100		52.8				96.7	87	50.7															55																98.3	94.8	54.1
	100		57.6					92.7																																92.7	93.1	55.8
	100		52					100																																98.9	85.8	62.1
			57.3																																					100		62.1
																																								96.8
																																								100
Mean	99.425	84	56.8333	99.7333	#DIV/0!	56.7	97.9667	94.3375	57.3833	95.2	#DIV/0!	60.1	98.2667	100	60.1	98.5667	#DIV/0!	58.4333	100	#DIV/0!	57	96.5	#DIV/0!	60.1833	98.025	92.1	62.05	96.1	#DIV/0!	58.525	#DIV/0!	91.35	53.45	97.95	100	54.1	98.9	86.4	58.4333	97.7727	93.125	59.2667	#DIV/0!	96	59.94	86.7	91.1	51	99.275
Standared Error	0.520216	#DIV/0!	1.22452	0.266667	#DIV/0!	2.45832	1.28444	2.12762	2.01518	#DIV/0!	#DIV/0!	8.2	1.26667	#DIV/0!	0.519615	1.43333	#DIV/0!	2.43402	0	#DIV/0!	1.5	1.53297	#DIV/0!	1.66902	1.975	0.927362	2.65	1.04403	#DIV/0!	2.10292	#DIV/0!	3.55	1.05	2.05	#DIV/0!	1.1	0.5	#DIV/0!	3.03333	0.869492	1.34613	0.994569	#DIV/0!	2.44949	2.55472	#DIV/0!	1.7	1.33104	0.725
[truncated: 11 more columns]

## Sheet: tubes
tube1							tube2							tube3							tube4							tube5							tube6							tube7							tube8
so2	r2	w	average so2	average r2	average w					average so2	average r2	average w					average so2	average r2	average w					average so2	average r2	average w					average so2	average r2	average w					average so2	average r2	average w					average so2	average r2	average w
1	0.963365	0.06	0.999664	0.962547	0.0600139		0.877728	0.987797	0.03	0.852579	0.988044	0.0651		1	0.974953	0.05	0.964131	0.982781	0.0666		0.928789	0.988004	0.1	0.974456	0.985797	0.062		0.662275	0.991341	0.1	0.716807	0.986297	0.0615		0.919722	0.986547	0.06	0.943003	0.983737	0.0748		0.466749	0.991685	0.03	0.46861	0.989413	0.0469		0.310114
1	0.963365	0.06	sd so2	sd r2	sd w		0.854464	0.989896	0.08	sd so2	sd r2	sd w		1	0.976801	0.05	sd so2	sd r2	sd w		1	0.990733	0.06	sd so2	sd r2	sd w		0.681895	0.988601	0.07	sd so2	sd r2	sd w		0.95399	0.980113	0.08	sd so2	sd r2	sd w		0.439047	0.989776	0.02	sd so2	sd r2	sd w		0.270786
1	0.97266	0.06	0.00335507	0.0910506	0.00573585		0.769913	0.990408	0.07	0.0451471	0.00384247	0.0211056		0.943598	0.98107	0.03	0.0364717	0.00651117	0.0216128		0.941494	0.987837	0.07	0.0294756	0.00453979	0.0188562		0.660119	0.975261	0.07	0.0505041	0.0052064	0.0240947		0.997355	0.978748	0.08	0.0435053	0.00610978	0.0208157		0.512334	0.994968	0.09	0.0426179	0.00704652	0.0212106		0.269577
1	0.95884	0.06					0.840431	0.992521	0.05					1	0.979356	0.06					1	0.980241	0.05					0.638383	0.983584	0.09					0.93115	0.98976	0.09					0.472688	0.992848	0.04					0.279156
1	0.963707	0.06					0.937894	0.993221	0.06					0.969976	0.978847	0.06					1	0.983274	0.06					0.767332	0.975663	0.1					0.913018	0.99085	0.09					0.489471	0.991085	0.04					0.376034
1	0.977533	0.06					0.846939	0.988079	0.07					0.919159	0.985396	0.06					1	0.985185	0.04					0.734537	0.988451	0.03					0.997443	0.98357	0.04					0.412013	0.99567	0.04					0.3475
1	0.970798	0.06					0.918074	0.986338	0.08					0.883944	0.986184	0.07					0.967779	0.99309	0.09					0.712091	0.986077	0.09					0.960756	0.986409	0.05					0.47658	0.992023	0.02					0.351372
1	0.975252	0.06					0.852506	0.99151	0.07					0.993954	0.97614	0.05					1	0.9837	0.03					0.637433	0.985254	0.08					0.935275	0.984715	0.08					0.511857	0.963693	0.05					0.351144
1	0.976925	0.06					0.910102	0.991545	0.07					0.942693	0.984823	0.07					0.933745	0.987471	0.09					0.740245	0.991548	0.08					0.957332	0.988023	0.08					0.458469	0.995261	0.05					0.232938
1	0.972667	0.06					0.842928	0.983367	0.05					0.979675	0.989975	0.1					1	0.985258	0.05					0.726389	0.990938	0.03					0.975668	0.991116	0.08					0.496479	0.993313	0.05					0.330076
1	0.978502	0.06					0.8694	0.991125	0.07					0.978625	0.984027	0.05					1	0.986534	0.06					0.728967	0.985932	0.02					0.897267	0.984215	0.09					0.469736	0.984114	0.02					0.223073
1	0.975861	0.06					0.810829	0.9885	0.04				.	1	0.974974	0.03					0.99944	0.991887	0.1					0.646771	0.984003	0.07					0.914201	0.980449	0.1					0.484743	0.994354	0.06					0.266806
1	0.97733	0.06					0.831163	0.993851	0.06					0.959409	0.984463	0.06					1	0.985137	0.06					0.694761	0.989294	0.07					1	0.985869	0.06					0.47536	0.993194	0.02					0.273733
1	0.959303	0.06					0.798628	0.994061	0.08					0.980149	0.988727	0.07					0.894256	0.974144	0.07					0.748543	0.993242	0.06					0.938099	0.98471	0.08					0.462349	0.994991	0.03					0.289478
1	0.955582	0.06					0.898586	0.989927	0.1					0.948794	0.974134	0.06					0.957886	0.991315	0.06					0.812147	0.983991	0.06					0.930566	0.987338	0.1					0.445006	0.995669	0.04					0.307702
1	0.971506	0.06					0.843945	0.994338	0.05					0.981176	0.98879	0.1					0.989726	0.982514	0.04					0.721793	0.988196	0.1					0.949445	0.991898	0.08					0.498756	0.983342	0.06					0.293276
1	0.973165	0.06					0.838208	0.987825	0.06					0.955433	0.985488	0.04					0.993713	0.985564	0.05					0.753746	0.990699	0.02					0.930936	0.960674	0.1					0.414252	0.98907	0.05					0.154185
1	0.975263	0.06					0.816688	0.990517	0.03					0.924043	0.981008	0.09					0.955544	0.988471	0.06					0.726978	0.992229	0.06					1	0.978998	0.06					0.510538	0.987821	0.03					0.380159
1	0.974458	0.06					0.886389	0.988917	0.07					1	0.984645	0.04					0.935368	0.988268	0.1					0.721895	0.989576	0.08					0.964955	0.988245	0.09					0.401992	0.994113	0.05					0.31062
0.966449	0.977361	0.1					0.84034	0.99041	0.08					1	0.982592	0.06					1	0.981243	0.04					0.687502	0.978316	0.06					0.94856	0.983932	0.1					0.51227	0.995155	0.07					0.299565
1	0.974704	0.06					0.864521	0.991574	0.06					0.993894	0.99017	0.08					1	0.980259	0.05					0.744863	0.983573	0.05					1	0.981494	0.05					0.474067	0.989089	0.06					0.294483
1	0.979038	0.06					0.796499	0.984126	0.03					0.967554	0.990038	0.04					0.995039	0.989881	0.07					0.641203	0.988786	0.05					0.980919	0.992018	0.04					0.539958	0.980688	0.02					0.310776
1	0.96555	0.06					0.872816	0.981476	0.06					0.89333	0.989588	0.1					1	0.980583	0.06					0.744815	0.988562	0.09					0.982367	0.989566	0.06					0.484507	0.973641	0.03					0.347196
1	0.972392	0.06					0.849102	0.99301	0.08					0.924629	0.978254	0.03					1	0.978039	0.06					0.643422	0.979349	0.02					0.900541	0.988148	0.09					0.476067	0.993416	0.03					0.174056
1	0.964581	0.06					0.781013	0.975947	0.1					1	0.976558	0.06					0.986395	0.987772	0.06					0.803232	0.981775	0.05					0.988003	0.980254	0.08					0.314105	0.980446	0.07					0.304047
1	0.966388	0.06					0.829587	0.990524	0.1					0.978557	0.987714	0.09					0.970038	0.986409	0.1					0.708359	0.982139	0.08					0.939859	0.975424	0.07					0.477463	0.994701	0.02					0.203766
1	0.967715	0.06					0.813408	0.983151	0.09					1	0.972513	0.04					1	0.988445	0.06					0.635032	0.984904	0.06					0.833822	0.986118	0.1					0.513218	0.994137	0.02					0.166814
1	0.980154	0.06					0.847255	0.985668	0.05					1	0.983052	0.04					1	0.98698	0.04					0.673794	0.978405	0.08					1	0.990167	0.05					0.433523	0.981742	0.07					0.266059
1	0.970792	0.06					0.82773	0.984525	0.08					0.995862	0.987268	0.05					0.92546	0.988651	0.05					0.756688	0.993944	0.05					0.920029	0.974109	0.09					0.435655	0.992638	0.02					0.255856
1	0.98139	0.06					0.932729	0.985221	0.07					0.940577	0.981209	0.07					1	0.97696	0.03					0.713062	0.989934	0.03					0.86722	0.98844	0.04					0.486455	0.990959	0.05					0.263093
1	0.969968	0.06					0.866542	0.987033	0.05					0.917491	0.981375	0.08					0.917302	0.981082	0.07					0.657639	0.985235	0.07					0.978626	0.99076	0.09					0.405448	0.990944	0.05					0.238304
1	0.962242	0.06					0.760232	0.989688	0.09					0.884808	0.986458	0.03					1	0.98406	0.06					0.626564	0.989598	0.08					0.773145	0.979976	0.1					0.493161	0.989328	0.03					0.369615
1	0.972511	0.06					0.808703	0.986928	0.04					0.932848	0.984911	0.08					0.927788	0.989602	0.05					0.760566	0.988273	0.03					0.920995	0.977879	0.08					0.390727	0.995789	0.02					0.243073
1	0.96385	0.06					0.832669	0.977971	0.03					0.932189	0.98717	0.09					1	0.982131	0.06					0.722602	0.992296	0.07					0.929365	0.982001	0.08					0.463865	0.987204	0.06					0.197985
1	0.982339	0.06					0.834002	0.985874	0.02					1	0.963693	0.06					0.966826	0.993081	0.08					0.718501	0.984981	0.05					0.984264	0.990575	0.06					0.497463	0.988437	0.03					0.29493
1	0.972833	0.06					0.874708	0.985442	0.07					0.971793	0.985317	0.1					1	0.974184	0.02					0.72598	0.982438	0.05					0.95749	0.979284	0.1					0.502554	0.991438	0.08					0.161542
1	0.974448	0.06					0.854371	0.991665	0.06					0.911535	0.982978	0.1					1	0.983518	0.06					0.679998	0.986881	0.02					0.937652	0.982507	0.07					0.494479	0.995706	0.09					0.294457
1	0.977998	0.06					0.876218	0.989305	0.04					0.989445	0.968706	0.09					0.951871	0.987918	0.04					0.793377	0.987881	0.04					0.93394	0.987455	0.1					0.466766	0.993338	0.07					0.361148
1	0.974527	0.06					0.872118	0.989697	0.04					1	0.98285	0.06					1	0.979741	0.05					0.765216	0.988905	0.06					1	0.97223	0.03					0.523622	0.989669	0.03					0.327695
1	0.971514	0.06					0.957319	0.996046	0.08					0.971199	0.989161	0.1					0.968657	0.981539	0.07					0.703636	0.98532	0.07					0.972164	0.986705	0.04					0.523176	0.982188	0.08					0.235606
1	0.973446	0.06					0.846155	0.991041	0.06					0.943696	0.987338	0.07					0.939981	0.99407	0.1					0.757156	0.979318	0.08					0.995879	0.984196	0.1					0.450098	0.990824	0.06					0.193232
1	0.978991	0.05					0.883964	0.984668	0.08					0.99991	0.984017	0.1					0.984275	0.985827	0.08					0.883398	0.985217	0.02					0.939732	0.983477	0.05					0.465172	0.976085	0.02					0.258065
1	0.970375	0.06					0.854477	0.984907	0.04					0.922329	0.983038	0.09					0.93207	0.986107	0.04					0.670762	0.976083	0.05					1	0.978921	0.03					0.490669	0.991897	0.07					0.221954
1	0.969036	0.06					0.873181	0.989201	0.09					0.898256	0.987717	0.1					0.933899	0.98309	0.1					0.859621	0.985098	0.08					0.921846	0.981897	0.09					0.450226	0.992938	0.07					0.22311
1	0.949835	0.06					0.919008	0.990231	0.04					0.91414	0.990763	0.07					0.957085	0.985671	0.08					0.690026	0.987669	0.02					0.945396	0.977171	0.1					0.492433	0.984731	0.03					0.266755
1	0.976038	0.06					0.864489	0.988855	0.08					0.968831	0.983808	0.08					1	0.987014	0.06					0.625538	0.98103	0.08					0.919486	0.979069	0.08					0.44409	0.990393	0.04					0.247766
1	0.980942	0.06					0.864513	0.988366	0.06					0.976699	0.946941	0.09					1	0.98315	0.06					0.705418	0.986466	0.08					0.919416	0.981702	0.09					0.480534	0.996153	0.03					0.212897
1	0.972706	0.06					0.848222	0.987309	0.1					0.942752	0.976696	0.07					1	0.967948	0.05					0.734819	0.990493	0.02					0.880353	0.989629	0.07					0.485733	0.986526	0.07					0.273012
1	0.980839	0.06					0.869947	0.988127	0.09					1	0.968322	0.04					0.91597	0.980185	0.06					0.755254	0.973992	0.06					0.935585	0.988075	0.06					0.488236	0.984914	0.1					0.266711
1	0.95257	0.06					0.845457	0.987916	0.07					1	0.985809	0.04					0.951926	0.988524	0.08					0.758509	0.9841	0.1					0.996581	0.982129	0.08					0.3837	0.984899	0.02					0.274304
1	0.964966	0.06					0.866736	0.990231	0.02					1	0.982954	0.05					0.992855	0.986349	0.02					0.782372	0.980028	0.08					0.945858	0.982979	0.07					0.495436	0.990216	0.03					0.369285
1	0.984034	0.06					0.77175	0.986242	0.09					1	0.976927	0.06					1	0.983333	0.05					0.728816	0.987906	0.06					1	0.980004	0.05					0.487794	0.990214	0.02					0.289457
1	0.975292	0.06					0.857024	0.99052	0.04					0.940927	0.98934	0.08					0.992461	0.986589	0.04					0.694857	0.978791	0.04					0.912625	0.982304	0.07					0.470372	0.994971	0.05					0.357208
1	0.97591	0.06					0.840682	0.986327	0.06					1	0.986469	0.06					0.995771	0.989905	0.07					0.73842	0.982374	0.06					0.958374	0.973727	0.09					0.528951	0.994112	0.04					0.255217
1	0.976959	0.06					0.848513	0.98962	0.03					1	0.975597	0.06					1	0.987937	0.05					0.71228	0.986617	0.07					1	0.98276	0.06					0.474266	0.993214	0.04					0.284012
1	0.974973	0.06					0.907361	0.993925	0.08					0.989151	0.978564	0.08					1	0.988184	0.06					0.801724	0.989574	0.04					0.888431	0.977879	0.1					0.439753	0.989482	0.02					0.282924
1	0.986189	0.06					0.846611	0.981206	0.08					1	0.979581	0.06					0.996241	0.982647	0.06					0.718956	0.987135	0.04					0.950754	0.985821	0.07					0.446733	0.993461	0.03					0.239631
1	0.977103	0.06					0.7824	0.981584	0.08					0.883102	0.981825	0.07					1	0.972831	0.06					0.742515	0.984984	0.09					1	0.978491	0.05					0.423809	0.988743	0.08					0.212411
1	0.978812	0.06					0.796413	0.991927	0.07					0.993954	0.980864	0.09					1	0.984435	0.06					0.731657	0.986429	0.07					0.91302	0.983981	0.09					0.521912	0.984889	0.05					0.28216
1	0.977644	0.06					0.850623	0.986247	0.08					0.902223	0.987692	0.06					0.965278	0.99	0.04					0.697194	0.98848	0.03					1	0.958693	0.04					0.435879	0.984932	0.04					0.280769
1	0.970744	0.06					0.864303	0.989103	0.04					0.935033	0.980106	0.09					0.947911	0.987546	0.09					0.615957	0.9927	0.05					0.890262	0.991687	0.1					0.455964	0.989265	0.05					0.21658
1	0.973775	0.06					0.966568	0.985757	0.07					0.920004	0.990805	0.09					0.931576	0.979516	0.05					0.676445	0.983693	0.09					0.977123	0.987717	0.06					0.408829	0.976048	0.06					0.269896
1	0.968413	0.06					0.947062	0.987365	0.08					0.902059	0.972985	0.04					0.971775	0.98576	0.05					0.737652	0.991601	0.02					0.867848	0.978926	0.08					0.515172	0.985164	0.02					0.200013
1	0.962739	0.06					0.823876	0.988687	0.1					1	0.987374	0.05					1	0.98996	0.06					0.63673	0.984556	0.05					0.925318	0.973567	0.07					0.493155	0.988069	0.09					0.338813
1	0.970815	0.06					0.794827	0.9844	0.09					1	0.981487	0.04					0.978053	0.98723	0.06					0.702018	0.990692	0.05					0.891762	0.981439	0.1					0.40647	0.99192	0.03					0.233787
1	0.980781	0.06					0.791027	0.987944	0.05					0.914902	0.977002	0.1					0.916926	0.982991	0.1					0.698993	0.990861	0.09					0.925147	0.9891	0.09					0.436402	0.997584	0.03					0.304249
1	0.97574	0.06					0.865301	0.987249	0.08					0.95468	0.985884	0.1					0.979763	0.991255	0.1					0.768629	0.985392	0.1					0.901484	0.986705	0.06					0.460265	0.970639	0.04					0.295448
1	0.974821	0.06					0.84633	0.98814	0.1					0.960468	0.983978	0.1					0.985039	0.988957	0.08					0.73018	0.979804	0.1					0.950903	0.982635	0.08					0.458929	0.994393	0.04					0.289078
1	0.96564	0.06					0.904514	0.989678	0.07					0.912854	0.985428	0.07					0.935995	0.991389	0.06					0.681396	0.985631	0.09					0.964868	0.984052	0.09					0.47826	0.988296	0.06					0.313656
1	0.966339	0.06					0.816981	0.989219	0.07					0.967899	0.984048	0.06					0.9473	0.985077	0.08					0.67885	0.985831	0.06					0.909754	0.981646	0.03					0.427491	0.993711	0.04					0.0637098
1	0.975253	0.06					0.971248	0.988539	0.04					1	0.985932	0.03					1	0.987524	0.06					0.713252	0.99518	0.05					0.960801	0.986476	0.06					0.373872	0.975534	0.04					0.334639
1	0.976515	0.06					0.880701	0.991189	0.08					0.993319	0.987132	0.09					0.934941	0.987386	0.08					0.714564	0.9807	0.02					0.935064	0.986238	0.06					0.490711	0.995422	0.05					0.294265
1	0.984239	0.06					0.820471	0.989264	0.07					0.99885	0.988198	0.1					0.937159	0.984824	0.05					0.694013	0.9693	0.03					0.900962	0.993239	0.08					0.491383	0.987361	0.06					0.203842
1	0.969943	0.06					0.894721	0.990583	0.04					0.963064	0.983677	0.02					0.994764	0.989994	0.08					0.705015	0.985865	0.09					1	0.979911	0.05					0.481393	0.989343	0.05					0.32962
1	0.973999	0.06					0.80116	0.989893	0.1					1	0.98692	0.06					0.928588	0.991596	0.08					0.773571	0.98643	0.02					0.939945	0.989269	0.03					0.474178	0.993219	0.08					0.290886
1	0.968576	0.06					0.899553	0.990424	0.08					0.988234	0.980709	0.06					0.93896	0.986313	0.06					0.750483	0.988539	0.09					0.974183	0.982571	0.08					0.39082	0.987262	0.04					0.264091
1	0.965482	0.06					0.820212	0.98374	0.08					0.872759	0.989244	0.08					0.982347	0.991675	0.06					0.76872	0.991455	0.09					0.93533	0.985255	0.09					0.413542	0.99449	0.04					0.396514
1	0.960525	0.06					0.795842	0.976145	0.04					0.987296	0.987701	0.08					1	0.986452	0.06					0.726166	0.984778	0.07					0.841094	0.988092	0.07					0.44555	0.991871	0.04					0.206021
1	0.977827	0.06					0.804345	0.986815	0.06					0.991145	0.980118	0.02					0.949671	0.99037	0.04					0.677646	0.985902	0.03					1	0.973653	0.04					0.520738	0.991995	0.03					0.307937
1	0.978783	0.06					0.843385	0.988353	0.04					0.9792	0.985021	0.04					1	0.986865	0.06					0.669809	0.987214	0.05					0.885955	0.989917	0.1					0.479573	0.996548	0.05					0.273598
1	0.969686	0.06					0.801568	0.992667	0.08					0.932243	0.988611	0.04					0.92354	0.981176	0.09					0.689766	0.981823	0.07					1	0.980242	0.06					0.495413	0.995163	0.07					0.27507
1	0.978996	0.06					0.936274	0.993181	0.04					0.966023	0.983228	0.08					0.972235	0.991849	0.05					0.703337	0.990483	0.06					0.992584	0.992088	0.08					0.497576	0.953702	0.08					0.260747
1	0.971189	0.06					0.940313	0.988843	0.02					0.936168	0.986317	0.06					1	0.981408	0.06					0.71879	0.991428	0.04					0.987012	0.98512	0.08					0.520299	0.994241	0.07					0.266833
1	0.973031	0.06					0.807213	0.97942	0.04					1	0.98858	0.06					0.939029	0.983865	0.05					0.744803	0.989625	0.08					0.944179	0.983105	0.06					0.425464	0.99132	0.06					0.350386
1	0.959716	0.06					0.822343	0.984179	0.08					1	0.982667	0.06					0.952837	0.986151	0.06					0.69228	0.993509	0.08					0.925253	0.986991	0.07					0.510198	0.994897	0.03					0.342859
1	0.974237	0.06					0.790607	0.988763	0.04					0.975748	0.986159	0.07					0.991201	0.983851	0.04					0.697792	0.991833	0.04					0.893602	0.989	0.03					0.486288	0.984849	0.02					0.227128
1	0.959766	0.06					0.875408	0.983513	0.06					1	0.988051	0.06					0.909661	0.985909	0.08					0.612693	0.989658	0.07					0.918212	0.9838	0.1					0.434367	0.989495	0.09					0.295539
1	0.978283	0.06					0.880864	0.986156	0.07					0.971566	0.982378	0.07					0.999454	0.988816	0.04					0.717043	0.990328	0.06					0.965112	0.976357	0.08					0.532395	0.994147	0.08					0.208813
1	0.96757	0.06					0.824893	0.989061	0.1					0.989926	0.989532	0.08					1	0.985758	0.05					0.782893	0.984456	0.08					0.917953	0.975681	0.06					0.459833	0.989697	0.05					0.223748
1	0.975243	0.06					0.907019	0.986614	0.08					0.955718	0.98132	0.05					1	0.984146	0.06					0.712659	0.988873	0.1					0.972974	0.991506	0.05					0.46574	0.994629	0.02					0.215262
1	0.973757	0.06					0.89481	0.994496	0.07					0.959838	0.991505	0.09					0.979946	0.989113	0.08					0.708103	0.997143	0.03					0.865375	0.980127	0.09					0.524207	0.994155	0.03					0.185261
1	0.957381	0.06					0.874065	0.988953	0.08					0.963679	0.987835	0.04					1	0.984218	0.06					0.755205	0.987851	0.09					0.905993	0.985457	0.09					0.51466	0.983172	0.07					0.276694
1	0.969462	0.06					0.856806	0.983029	0.06					0.94668	0.988782	0.07					0.958407	0.989923	0.08					0.713299	0.980429	0.07					0.916511	0.977666	0.1					0.538429	0.982848	0.07					0.185684
1	0.980356	0.06					0.849061	0.990223	0.08					1	0.975169	0.06					1	0.984874	0.06					0.821296	0.99315	0.05					0.91847	0.987838	0.1					0.403516	0.991808	0.02					0.231152
1	0.972224	0.06					0.843073	0.984831	0.06					0.892213	0.98366	0.1					0.976733	0.988446	0.1					0.636129	0.995139	0.02					0.978344	0.983871	0.09					0.353181	0.995327	0.07					0.29458
1	0.966687	0.06					0.841636	0.993106	0.06					0.996917	0.987083	0.07					1	0.989528	0.04					0.697553	0.991723	0.06					0.972862	0.988956	0.08					0.484709	0.994115	0.06					0.308541
1	0.959331	0.06					0.812165	0.986125	0.09					0.91361	0.976522	0.07					1	0.98768	0.06					0.754523	0.993275	0.07					0.946128	0.989144	0.1					0.482353	0.998834	0.07					0.319723
1	0.987085	0.06					0.872159	0.989423	0.04					0.986808	0.98164	0.08					0.977763	0.990293	0.04					0.683269	0.975575	0.07					0.93507	0.987798	0.09					0.444346	0.989804	0.02					0.345228
1	0.941462	0.06					0.80143	0.98253	0.05					1	0.97673	0.04					0.989487	0.989976	0.04					0.756108	0.979089	0.07					0.928547	0.987629	0.1					0.521385	0.993645	0.03					0.27586
1	0.965825	0.07					0.799511	0.989299	0.08					0.941894	0.982941	0.08					0.949605	0.985514	0.06					0.75141	0.98104	0.09					0.998881	0.995044	0.1					0.501139	0.986057	0.04					0.299604
	0.05995	0.0213992
[truncated: 60 more columns]

## Sheet: all sizes
Diam. (A) >= 100	so2 (A) >= 100		Diam. (V) >= 100	so2 (V) >= 100		Diam. (A) < 100	so2 (A) < 100		Diam. (V) < 100	so2 (V) < 100			D A Big	SD D A Big		D V Big	SD D V Big		D A Small	SD D A Small		D V Small	SD D V Small
120.1	99.6		167.5	56.5		89.9	100		78.6	60.7			121.639	12.6204		144.975	19.9202		78.5236	16.115		71.6148	14.5352
139.1	100		151.13	58.3		49.5	84		56.6	63.6			mean so2 big	sd so2		mean so2 big	sd so2		mean so2 big	sd so2		mean so2 big	sd so2
134.6	100		154.5	53.2		92	79.5		36.8	69.1			97.9193	2.88787		57.14	4.25674		92.3972	5.75275		65.5222	7.19425
140.3	100		166.8	52.8		89.7	92.7		81.7	57.3			57			55			36			27
118.5	100		143.8	57.6		89.7	93.5		71.3	63.6
123.1	100		148.4	52		90.9	99.1		75.9	60.1
115	100		127.7	53.9		84	84.5		65.5	66.5
117.3	99.1		134.8	54.6		86.3	100		73.7	61.6
119.6	100		134.6	61.6		84	97.9		96.7	54.7
124.2	100		159.8	57		87.4	100		69	64.5
124.2	100		159.8	62.6		64.4	87.7		56.4	78.3
124.2	92.1		150.7	54.3		49.5	89.5		54.1	69.3
109.5	99		154.1	56.1		61	93.7		87.4	74.4
128.8	100		132.9	50.7		46	93.1		94.3	52.8
132.3	96.7		123.1	51.9		63.3	92.1		64.4	58.7
111.6	95.2		108.1	68.3		72.5	88		81.7	65.7
103.5	100		128.8	59.2		75.9	87.8		71.1	58.6
103.5	95.8		136.9	61		95.5	100		50.6	77.4
127.1	100		138	57.3		79.4	81.9		85.8	72.8
108.5	95.7		137.6	54.9		86.25	95.3		72.1	68.3
111.1	100		139.9	63.1		79.4	88		65.6	62.1
131.1	100		166.6	58.5		98.9	100		68.1	63.1
128.8	100		154.1	55.5		95.5	100		93.2	61.3
121.9	92.5		148.4	58.6		93.2	90		74.8	78.1
117.3	96		140.3	62.4		93.2	94		75.9	66.2
126.5	100		147.2	61.9		82.8	92.8		85.1	60.9
115	94		140.3	57		89.7	89.4		47.2	79.4
111.6	100		128.8	66.2		85.1	88
121.9	100		151.5	55		61	100
101.2	92.1		176.2	64.7		59.8	85.3
117.3	100		172.3	59.8		99.3	94.8
109.3	100		135.3	54.1		63.9	93.1
105.8	94.2		135.3	55.8		35.9	84.1
127.7	96.3		108.7	52.4		81.7	94.5
127.7	97.8		149.6	53		88.6	97.9
133.5	100		133.4	55.2		81.7	94.1
131.5	95.9		138	55.4
115	98.1		150.7	57.9
111.6	97.5		159.8	58.3
118.5	92		164.1	62.4
119.6	100		135.3	57.8
119.6	99.1		126.5	65.8
119.6	97.7		127.7	54.6
102.4	100		123.1	50
127.7	86.7		127.7	51.1
120.8	100		128.8	48.3
115	97.4		142.6	55.5
178.7	98.3		121.9	53.9
123.9	97.1		159.8	54.2
118.7	98.9		232.4	57.8
128.9	100		167.9	59.7
129	96.8		147.4	61.1
148.7	100		156.6	53.9
108	92.7		112.7	58.5
125.4	100		163.7	59.5
105.8	100
132.3	97.1

## Sheet: unique all sizes
da >= 100	70 <= da < 100	da < 70	so2a >= 100	70 <= so2a < 100	so2a < 70		dv >= 100	dv < 100	so2v >= 100	so2v < 100			big so2 a	med so2 a	small so2 a				big so2 v	small so2 v
120.1	89.9	49.5	99.6	100	84		167.5	78.6	56.5	60.7			97.7647	90.7167	86.7727				57.4515	62.8389
139.1	92	64.4	100	79.5	87.7		151.13	56.6	58.3	63.6			2.92332	8.00514	6.84412				4.16611	4.41829
117.3	89.7	46	99.1	92.7	93.1		127.7	36.8	53.9	69.1
119.6	89.7	63.3	100	93.5	92.1		134.6	71.3	61.6	63.6
124.2	90.9	61	100	99.1	100		159.8	75.9	57	60.1
128.8	87.4	59.8	100	100	85.3		154.1	65.5	56.1	66.5
132.3	72.5	63.9	96.7	88	93.1		123.1	96.7	51.9	54.7
111.6	75.9	35.9	95.2	87.8	84.1		108.1	69	68.3	64.5
103.5	95.5	56.4	95.8	100	78.3		136.9	54.1	61	69.3
111.1	79.4	50.6	100	81.9	77.4		137.6	94.3	54.9	52.8
131.1	86.25	47.2	100	95.3	79.4		166.6	81.7	58.5	65.7
117.3	79.4		96	88			148.4	71.1	58.6	58.6
111.6	98.9		100	100			128.8	72.1	66.2	68.3
121.9	93.2		100	90			151.5	65.6	55	62.1
109.3	93.2		100	94			176.2	68.1	64.7	63.1
105.8	82.8		94.2	92.8			135.3	93.2	55.8	61.3
127.7	85.1		97.8	88			108.7	75.9	52.4	66.2
133.5	99.3		100	94.8			149.6	85.1	53	60.9
131.5	81.7		95.9	94.5			133.4		55.2
115	88.6		98.1	97.9			138		55.4
111.6	81.7		97.5	94.1			150.7		57.9
118.5	87.4		92	74.4			135.3		57.8
119.6	85.8		99.1	72.8			126.5		65.8
119.6	74.8		97.7	78.1			127.7		54.6
102.4			100				127.7		51.1
127.7			86.7				142.6		55.5
120.8			100				121.9		53.9
115			97.4				159.8		54.2
178.7			98.3				232.4		57.8
123.9			97.1				147.4		61.1
108			92.7				156.6		53.9
125.4			100				112.7		58.5
105.8			100				163.7		59.5
132.3			97.1

## Sheet: unique
Subject	Subject Rename	Location	Scan	File	Vessel #	Pulse ox	Diam. (A)	Diam. (V)	Artery (sO2)	Vein (sO2)	R^2 (A)	R^2 (V)	PF (Artery)	PF (Vein)	z_depth (Artery)	dz (Artery)	z_depth (Vein)	dz (Vein)		Age
H1	1	Sup	Arc	OCT_12_50_09_8192_16_Circ_B3370um_S3370um_ARC_UP_120deg_SO2	1	N/A	120.1		99.6		0.995		0.09		172	31				37
					2			167.5		56.5		0.985		0.05			171	34
					3			78.6		61.3		0.957		0.03			232	33			0.947194	0.04101	0.0602778
					8		115		100		0.962		0.04		218	32
					9		115		95.8		0.955		0.03		128	32
					10			42.6		62.5		0.924		0.04			347	19
		Inf	Raster	OCT_14_46_30_8192_32_Rect_X1000um_Y1000um_SO2	2	100		151.13		58.3		0.969	0.07				125	23
					1		139.1		100		0.99			0.04	192	32
					3		49.5		84		0.882		0.08		192	21
		Inf	Raster	OCT_14_36_54_8192_32_Rect_X1000um_Y1000um_SO2	1	100
					2
		Inf	Raster	OCT_14_50_08_8192_32_Rect_X1000um_Y1000um_SO2	1	100
					2
		Sup	Raster	OCT_11_32_44_8192_32_Rect_X1000um_Y1000um_SO2	1	100
					2			143.8		57.6		0.945		0.1
		Sup	Raster	OCT_11_34_52_8192_32_Rect_X1000um_Y1000um_SO2	1	100	123.1		100		0.984		0.06		290	34
					2
					3			81.7		57.3		0.976	0.08
H2	2	Inf	Raster	OCT_17_01_35_8192_32_Rect_X1000um_Y1000um_SO2	1	98														34
					2			127.7		53.9		0.98		0.07			281	34
		Inf	Raster	OCT_16_50_12_8192_32_Rect_X1000um_Y1000um_SO2	1	98
					2		117.3		99.1		0.955		0.1		229	21
		Sup	Raster	OCT_15_38_47_8192_32_Rect_X1000um_Y1000um_SO2	1	98	119.6		100		0.972		0.08		470	28
					2			134.6		61.6		0.98		0.1			402	23
H3	3	Sup	Arc	OCT_16_29_12_8192_8_Circ_B3370um_S3370um_ARC_UP_120deg_SO2_SR	1	99	124.2		100		0.985		0.06		314	34				42
					2			159.8		57		0.965		0.1			428	34
					3		84		87		0.96		0.04		206	34
					4		89.7		92.7		0.964		0.1		477	34
					6		57.5		100		0.976		0.07		439	24
		Inf	Arc	OCT_16_25_41_8192_8_Circ_B3370um_S3370um_ARC_DN_120deg_SO2_SR	1	99
					2
					3		89.7		93.5		0.985		0.02		171	33
					4		90.9		99.1		0.973		0.02		485	30
		Inf	Arc	OCT_16_27_06_8192_8_Circ_B3370um_S3370um_ARC_DN_120deg_SO2_SR	1	99
					2
		Inf	Arc	OCT_16_28_10_8192_8_Circ_B3370um_S3370um_ARC_DN_120deg_SO2_SR	1	99
					2			154.1		56.1		0.972		0.06			454	19
					3
					4
		Inf	Raster	OCT_14_25_31_8192_32_Rect_X1000um_Y1000um_SO2	1	100	128.8		100		0.973		0.06		439	34
					2
					3
		Sup	Raster	OCT_10_48_15_8192_32_Rect_X1000um_Y1000um_SO2	1	100	132.3		96.7		0.971		0.08		260	29
					2			71.3		63.6		0.905		0.1			266	34
H5	4	Inf	Arc	OCT_12_40_20_16384_4_Circ_B3370um_S3370um_ARC_SO2	1	99	111.6		95.2		0.839		0.05		299	34				N/A
					2			123.1		51.9		0.926		0.07			300	34
					4			108.1		68.3		0.874		0.1			340	27
H9	5	Inf	Raster	OCT_08_42_10_8192_16_Rect_X1000um_Y1000um_SO2	1	95														60
					2
		Inf	Raster	OCT_09_07_10_8192_16_Rect_X1000um_Y1000um_SO2	1	95	103.5		95.8		0.95		0.06		212	32
					2			136.9		61		0.976		0.09			262	31
		Sup	Raster	OCT_08_19_26_8192_16_Rect_X1000um_Y1000um_SO2	1	95	87.4		100		0.976		0.06		159	33
					2			75.9		60.1		0.943	0.1				177	34
					3		63.3		99		0.853			0.02	130	24
H10	6	Inf	Raster	OCT_11_53_51_8192_16_Rect_X1000um_Y1000um_SO2	1	98														N/A
					2
		Inf	Raster	OCT_11_58_44_8192_16_Rect_X1000um_Y1000um_SO2	1	98
					2			137.6		54.9		0.971		0.1			159	31
		Inf	Raster	OCT_12_01_06_8192_16_Rect_X1000um_Y1000um_SO2	1	98	111.1		100		0.977		0.05		189	28
					2
H11	7	Inf	Raster	OCT_14_08_33_8192_16_Rect_X1000um_Y1000um_SO2	1	99	131.1		100		0.968		0.05		155	33				N/A
					2			166.6		58.5		0.959		0.1			184	31
		Inf	Raster	OCT_14_18_10_8192_16_Rect_X1000um_Y1000um_SO2	1	99
					2
H13	8	Inf	Raster	OCT_15_14_08_8192_16_Rect_X1000um_Y1000um_SO2	1	100														N/A
					2			148.4		58.6		0.985		0.09			186	30
		Inf	Raster	OCT_15_20_15_8192_16_Rect_X1000um_Y1000um_SO2	1	100	117.3		96		0.978		0.05		216	19
					2
		Inf	Raster	OCT_15_21_59_8192_16_Rect_X1000um_Y1000um_SO2	1	100
					2
		Sup	Raster	OCT_15_09_37_8192_16_Rect_X1000um_Y1000um_SO2	1	100
					2
					3			128.8		66.2		0.959		0.09			173	34
		Sup	Raster	OCT_15_07_04_8192_16_Rect_X1000um_Y1000um_SO2	1	100	111.6		100		0.971		0.05		250	32
					2			151.5		55		0.963		0.04			249	28
H16	9	Inf	Arc	OCT_16_49_29_8192_8_Circ_B3370um_S3370um_ARC_DN_120deg_SO2_SR	1	98		176.2		64.7		0.973		0.07			504	23		N/A
					2		121.9		100		0.966		0.05		486	23
					3
					4
					5
		Inf	Arc	OCT_16_53_25_8192_8_Circ_B3370um_S3370um_ARC_DN_120deg_SO2_SR	1	98
					2
					3		109.3		100		0.959		0.07		281	23
					4		46		93.1		0.942		0.08		258	24
					5		63.3		92.1		0.972		0.08		562	24
H17	10	Inf	Arc	OCT_12_05_24_8192_8_Circ_B3370um_S3370um_ARC_DN_120deg_SO2_SR	1	100	105.8		94.2		0.912		0.02		182	32				N/A
					2
					4
					5			65.5		62.6		0.951		0.09			234	34
		Inf	Arc	OCT_11_58_36_8192_8_Circ_B3370um_S3370um_ARC_DN_120deg_SO2_SR	1	100	127.7		97.8		0.978		0.06		524	34
					2			135.3		55.8		0.924		0.09			542	30
					4
H19	11	Inf	Raster	OCT_10_52_11_8192_16_Rect_X1000um_Y1000um_SO2	1	?		96.7		54.5		0.932		0.02			172	29		N/A
					2		72.5		94.9			0.885	0.02		198	24
		Sup	Raster	OCT_10_52_11_8192_16_Rect_X1000um_Y1000um_SO2 (diff)	1		75.9		87.8		0.982		0.07		284	34
					2			108.7		52.4		0.953		0.1			145	29
H20	12	Inf	Raster	OCT_10_49_48_8192_16_Rect_X1000um_Y1000um_SO2	1	?	133.5		100		0.947		0.06		291	34
					2			149.6		53		0.975		0.07			235	33
		Sup	Raster	OCT_10_46_22_8192_16_Rect_X1000um_Y1000um_SO2	1		103.5		95.9		0.968		0.07		347	34
					2			133.4		55.2	0.956			0.02			380	32
					3		95.5		100		0.965		0.06		375	34
H21	13	Inf	Raster	OCT_14_49_33_8192_16_Rect_X1000um_Y1000um_SO2	1	?	115		99.4		0.967		0.06		209	34
					3			138		55.4		0.876		0.07			189	22
					4			69		64.5		0.93		0.1			244	34
		Sup	Raster	OCT_14_43_41_8192_16_Rect_X1000um_Y1000um_SO2	1		111.6		97.5		0.971		0.1		224	34
					2			150.7		55.7		0.954		0.1			240	23
					3		79.4		86.4		0.979		0.06		201	34
D	14	Sup	Arc	OCT_16_20_39_Case_000_Circ_VIS_SO2	1
					2		118.5		92		0.95		0.06		186	34
					3
					4		86.25		95.3		0.906		0.02		220	31
		Inf	Arc	OCT_15_35_48_Case_000_Circ_VIS_SO2	1
					2		119.6		99.1		0.977		0.03		196	34
		Inf	Arc	OCT_11_25_06_Case_000_Circ_VIS_SO2	1			135.3		57.8		0.99		0.03			244	31
					2		119.6		97.7		0.98		0.04		268	34
					3		102.4		100		0.976		0.03		111	32
					4		56.4		90.9		0.86		0.09		193	19
					5		79.4		91		0.98		0.03		282	34
					6		38		97		0.871		0.03		228	14
H	15	Inf	Arc	OCT_11_34_25_Case_000_Circ_VIS_SO2	1		98.9		100		0.95		0.06		85	32
					3		95.5		100		0.975		0.03		314	28
					4		93.2		90		0.955		0.08		283	23
					5			58.7		56.7		0.946		0.08			277	29
		Inf	Arc	OCT_11_31_09_Case_000_Circ_VIS_SO2	1			126.5		65.8		0.985		0.09			478	30
					3		93.2		94		0.976		0.09		588	34
					4			94.3		52.8		0.947		0.06			403	34
					5
					6			81.7		65.7		0.856		0.02			375	24
I	16	Inf	Arc	OCT_12_28_20_Case_000_Circ_VIS_SO2	1			127.7		54.6		0.958		0.06			199	22
					2		82.8		92.8		0.956		0.03		184	22
					3
		Inf	Arc	OCT_12_32_37_Case_000_Circ_VIS_SO2	1
					2			127.7		51.1		0.986		0.07			250	30
					3
					4		127.7		86.7		0.969		0.08		440	17
L	17	Inf	Arc	OCT_11_47_32_Case_000_Circ_VIS_SO2	1		120.8		100		0.983		0.06		275	27
					2			142.6		55.5		0.982		0.08			293	31
					3		85.1		89.2		0.97		0.07		383	34
					4			71.1		58.6		0.842		0.08			271	29
					5			121.9		53.9		0.964		0.02			55	29
					6		61		100		0.963		0.05		339	24
R	18	Inf	Arc	OCT_14_02_22_Case_000_Circ_VIS_SO2	1		115		84.1		0.827		0.06		187	17
					2			159.8		50.8		0.886		0.1			161	28
					3		50.6		85		0.896		0.02		171	27
					4		59.8		90		0.9		0.02		79	27
D en face			Raster		2	98		159.9		57.8		0.954		0.04
					12
					15			147.4		61.1		0.887		0.02
					13			54.1		54.1		0.95		0.1
					8			58.7		55.8		0.953		0.06
					7			61		62.1		0.926		0.06
					17			68.1		63.1		0.878		0.06
					3		121.9		98.3		0.952		0.09
					5		90.9		97.1		0.957		0.1
					1
					11
					14
					10		99.3		94.8		0.869		0.06
					9
					6		63.9		93.1		0.901		0.09
					4		36.8		85.8		0.924		0.1
					16		108		92.7		0.899		0.06
L en face *different eye than arc!					1	99		156.6		53.9		0.962		0.09
					2		125.4		100		0.983		0.06
					3		105.8		100		0.964		0.06
					4			112.7		58.5		0.934		0.02
					5			93.2		61.3		0.896		0.06
					6		74.8		87		0.921		0.09
					7		81.7		94.5		0.947		0.1
					8			75.9		66.2		0.942		0.1
					9			85.1		60.9		0.943		0.05
					10		132.3		97.1		0.904		0.02
					11			163.7		59.5		0.934		0.05
					12		88.6		97.9		0.835		0.06
					13		47.2		86.1		0.941		0.06
					14		81.7		91.3		0.923			0.04
	Mean Artery	SD Artery	R^2 Artery
	95.3208	4.90742	0.947194
	Mean Vein	SD Vein	R^2 Vein
	58.3321	4.38646	0.942792
	PF Artery	PF Vein	SD PF A	SD PF V	avg. pf	sd pf
	0.0602778	0.0671698	0.0241458	0.0282419	0.0637238	0.0261939
	# Artery	# Vein	Total
	72	53	125
	z_depth (Artery)	dz(Artery)	z_depth (Vein)	dz(Vein)
	271.138	29.0345	272.487	29.2051
	Diam (A)	Diam (V)
	96.6062	116.916
	26.1398	36.631

[truncated: 6 more sheets: repeats, other methods, rigid measurement, rigid unique, PW Method, Ji Unique]
